# Supplementary material for: Dual Stimuli-Responsive Multifunctional Silicon Nanocarriers for Specifically Targeting Mitochondria in Human Cancer Cells
Source: Pharmaceutics. 2022 Apr 13;14(4):858. doi: 10.3390/pharmaceutics14040858 (PMC9028052; doi:10.3390/pharmaceutics14040858)
Supplement: Supplementary file 1 [file pharmaceutics-14-00858-s001.zip]

Archive with 1 entries (1 files):
- pharmaceutics-1660947-supplementary.pdf
